# Supplementary material for: The safety window of blood magnesium in pulmonary complications of non-pulmonary sepsis: A U-shaped risk and prognostic analysis based on MIMIC-IV
Source: PLoS One. 2026 Jun 15;21(6):e0351216. doi: 10.1371/journal.pone.0351216 (PMC13268139; doi:10.1371/journal.pone.0351216)
Supplement: S1 Data — (ZIP) [file pone.0351216.s001.zip]

Archive with 4 entries (4 files):
- S1_Multiple_Imputation.R
- S2_Baseline_Analysis.R
- S3_Kaplan_Meier_Analysis.R
- S4_Logistic_Regression_and_RCS.R
