# Supplementary material for: The safety window of blood magnesium in pulmonary complications of non-pulmonary sepsis: A U-shaped risk and prognostic analysis based on MIMIC-IV
Source: PLoS One. 2026 Jun 15;21(6):e0351216. doi: 10.1371/journal.pone.0351216 (PMC13268139; doi:10.1371/journal.pone.0351216)
Supplement: S1 Data — (ZIP) [file pone.0351216.s001.zip › S1_Multiple_Imputation.R]

# S1_Multiple_Imputation.R
# Multiple imputation for missing data in the magnesium and PC-NPS study.
# Input file: ForComplement.csv
# Output file: AfterComplement.csv

rm(list = ls())

library(mice)
library(lattice)

# Read the dataset prepared for imputation.
data <- read.csv(
  "ForComplement.csv",
  header = TRUE,
  sep = ",",
  row.names = "subject_id",
  fileEncoding = "GBK"
)

options(scipen = 200)

# Summarize missingness.
summary(data)
missing_overview <- mice(data, maxit = 0)
print(missing_overview$nmis)
md.pattern(data, rotate.names = TRUE)

# Perform multiple imputation using predictive mean matching.
imputation_model <- mice(
  data,
  m = 10,
  method = "pmm",
  maxit = 10,
  seed = 20240824
)

# Optional diagnostic plots.
fluxplot(data)
summary(imputation_model)
stripplot(imputation_model)
bwplot(imputation_model)
densityplot(imputation_model)

# Export the first completed dataset for downstream analyses.
imputed_data <- complete(imputation_model, action = 1)
write.csv(imputed_data, "AfterComplement.csv", row.names = TRUE)

# Export all imputed datasets if needed.
for (i in 1:10) {
  write.csv(
    complete(imputation_model, action = i),
    paste0("imputed_dataset_", i, ".csv"),
    row.names = TRUE
  )
}
