# Supplementary material for: The safety window of blood magnesium in pulmonary complications of non-pulmonary sepsis: A U-shaped risk and prognostic analysis based on MIMIC-IV
Source: PLoS One. 2026 Jun 15;21(6):e0351216. doi: 10.1371/journal.pone.0351216 (PMC13268139; doi:10.1371/journal.pone.0351216)
Supplement: S1 Data — (ZIP) [file pone.0351216.s001.zip › S2_Baseline_Analysis.R]

# S2_Baseline_Analysis.R
# Baseline characteristic analysis for the magnesium and PC-NPS study.
# Input file: AfterComplement.csv

rm(list = ls())

library(CBCgrps)
library(openxlsx)

data <- read.csv("AfterComplement.csv", header = TRUE)

# If the first column is an index column, remove it.
if (names(data)[1] %in% c("X", "subject_id")) {
  data <- data[, -1]
}

# Define categorical variables.
# Variable ali is used as the indicator for PC-NPS:
# 0 = without PC-NPS, 1 = with PC-NPS.
data$diewithin365 <- factor(data$diewithin365, levels = c(0, 1), labels = c("survivor", "non-survivor"))
data$ali <- factor(data$ali, levels = c(0, 1), labels = c("Without PC-NPS", "With PC-NPS"))
data$gender <- factor(data$gender, levels = c(0, 1), labels = c("Female", "Male"))

factor_vars <- c(
  "icu", "copd", "persistasthma", "obstrucasthma", "hf", "angina", "mi",
  "chronicischheart", "diabetes", "chronickidneydisease", "obesity",
  "pneumonia", "hiv", "icuhistory"
)

for (var in factor_vars) {
  if (var %in% names(data)) {
    data[[var]] <- factor(data[[var]], levels = c(0, 1), labels = c("N", "Y"))
  }
}

# Create magnesium quartile groups based on the manuscript cutoffs.
data$mg_quartile <- cut(
  data$mg,
  breaks = c(-Inf, 1.6, 1.9, 2.1, Inf),
  labels = c("Q1: <=1.6", "Q2: 1.6-1.9", "Q3: 1.9-2.1", "Q4: >2.1"),
  right = TRUE
)

# Baseline characteristics according to PC-NPS status.
baseline_pcnps <- twogrps(
  data,
  gvar = "ali",
  norm.rd = 2,
  sk.rd = 2,
  cat.rd = 2,
  p.rd = 3,
  ShowStatistic = TRUE
)
write.csv(baseline_pcnps$Table, "Table_baseline_by_PC_NPS.csv", row.names = FALSE)

# Baseline characteristics according to magnesium quartiles.
baseline_mg <- multigrps(
  data,
  gvar = "mg_quartile",
  norm.rd = 2,
  sk.rd = 2,
  cat.rd = 2,
  p.rd = 3,
  ShowStatistic = TRUE
)
write.csv(baseline_mg$Table, "Table_baseline_by_magnesium_quartile.csv", row.names = FALSE)

# Baseline characteristics according to 90-day survival status.
baseline_survival <- twogrps(
  data,
  gvar = "diewithin365",
  norm.rd = 2,
  sk.rd = 2,
  cat.rd = 2,
  p.rd = 3,
  ShowStatistic = TRUE
)
write.csv(baseline_survival$Table, "Table_baseline_by_90day_outcome.csv", row.names = FALSE)
