# Supplementary material for: The safety window of blood magnesium in pulmonary complications of non-pulmonary sepsis: A U-shaped risk and prognostic analysis based on MIMIC-IV
Source: PLoS One. 2026 Jun 15;21(6):e0351216. doi: 10.1371/journal.pone.0351216 (PMC13268139; doi:10.1371/journal.pone.0351216)
Supplement: S1 Data — (ZIP) [file pone.0351216.s001.zip › S3_Kaplan_Meier_Analysis.R]

# S3_Kaplan_Meier_Analysis.R
# Kaplan-Meier survival analysis for PC-NPS status and magnesium quartiles.
# Input file: AfterComplement.csv

rm(list = ls())

library(data.table)
library(dplyr)
library(survival)
library(survminer)

data <- fread("AfterComplement.csv")

# Variable ali is used as the indicator for PC-NPS:
# 0 = without PC-NPS, 1 = with PC-NPS.
data$ali <- factor(data$ali, levels = c(0, 1), labels = c("Without PC-NPS", "With PC-NPS"))

# Create magnesium quartile groups using manuscript cutoffs.
data$mg_quartile <- cut(
  data$mg,
  breaks = c(-Inf, 1.6, 1.9, 2.1, Inf),
  labels = c("Q1", "Q2", "Q3", "Q4"),
  right = TRUE
)
data$mg_quartile <- factor(data$mg_quartile, levels = c("Q1", "Q2", "Q3", "Q4"))

# Ensure survival variables are numeric.
data$survivalday_outhosp <- as.numeric(data$survivalday_outhosp)
data$diewithin365 <- as.numeric(data$diewithin365)

# Kaplan-Meier curve by PC-NPS status.
km_pcnps <- survfit(Surv(survivalday_outhosp, diewithin365) ~ ali, data = data)

plot_pcnps <- ggsurvplot(
  km_pcnps,
  pval = TRUE,
  conf.int = TRUE,
  fun = "pct",
  xlab = "Time (days)",
  xlim = c(0, 90),
  ylim = c(0, 100),
  legend.title = "",
  legend.labs = c("Without PC-NPS", "With PC-NPS"),
  break.time.by = 30,
  risk.table = TRUE,
  tables.height = 0.2,
  ggtheme = theme_bw()
)

ggsave("KM_survival_by_PC_NPS.pdf", plot = plot_pcnps$plot, width = 7, height = 5)

# Kaplan-Meier curve by magnesium quartiles.
km_mg <- survfit(Surv(survivalday_outhosp, diewithin365) ~ mg_quartile, data = data)

pairwise_mg <- pairwise_survdiff(
  Surv(survivalday_outhosp, diewithin365) ~ mg_quartile,
  data = data,
  p.adjust.method = "BH"
)
write.csv(pairwise_mg$p.value, "KM_pairwise_pvalues_by_magnesium_quartile.csv")

plot_mg <- ggsurvplot(
  km_mg,
  pval = TRUE,
  conf.int = TRUE,
  fun = "pct",
  xlab = "Time (days)",
  xlim = c(0, 90),
  ylim = c(0, 100),
  legend.title = "",
  legend.labs = c("Q1", "Q2", "Q3", "Q4"),
  break.time.by = 30,
  risk.table = TRUE,
  tables.height = 0.2,
  ggtheme = theme_bw()
)

ggsave("KM_survival_by_magnesium_quartile.pdf", plot = plot_mg$plot, width = 7, height = 5)
