# Supplementary material for: The safety window of blood magnesium in pulmonary complications of non-pulmonary sepsis: A U-shaped risk and prognostic analysis based on MIMIC-IV
Source: PLoS One. 2026 Jun 15;21(6):e0351216. doi: 10.1371/journal.pone.0351216 (PMC13268139; doi:10.1371/journal.pone.0351216)
Supplement: S1 Data — (ZIP) [file pone.0351216.s001.zip › S4_Logistic_Regression_and_RCS.R]

# S4_Logistic_Regression_and_RCS.R
# Logistic regression and restricted cubic spline analysis for PC-NPS.
# Input file: AfterComplement.csv

rm(list = ls())

library(data.table)
library(dplyr)
library(rms)
library(car)

data <- fread("AfterComplement.csv")

# Variable ali is used as the indicator for PC-NPS:
# 0 = without PC-NPS, 1 = with PC-NPS.
data$ali_numeric <- as.numeric(as.character(data$ali))

# Define categorical variables.
data$gender <- factor(data$gender, levels = c(0, 1), labels = c("Female", "Male"))

factor_vars <- c(
  "icu", "copd", "persistasthma", "obstrucasthma", "hf", "angina", "mi",
  "chronicischheart", "diabetes", "chronickidneydisease", "obesity",
  "pneumonia", "hiv", "icuhistory"
)

for (var in factor_vars) {
  if (var %in% names(data)) {
    data[[var]] <- factor(data[[var]], levels = c(0, 1), labels = c("N", "Y"))
  }
}

# Create magnesium quartile groups using manuscript cutoffs.
data$mg_quartile <- cut(
  data$mg,
  breaks = c(-Inf, 1.6, 1.9, 2.1, Inf),
  labels = c("Q1", "Q2", "Q3", "Q4"),
  right = TRUE
)

# Candidate variables for univariate logistic regression.
candidate_vars <- c(
  "age", "gender", "mg", "rbc", "rdw", "hematocrit", "wbc", "plt", "pt", "ptt",
  "aniongap", "bicarbonate", "alp", "alt", "ast", "totalbilirubin", "bun",
  "creatinine", "calcium", "chloride", "potassium", "sodium", "phosphate",
  "glucose", "copd", "persistasthma", "obstrucasthma", "hf", "angina", "mi",
  "chronicischheart", "diabetes", "chronickidneydisease", "obesity",
  "pneumonia", "hiv", "icuhistory", "icu"
)

candidate_vars <- candidate_vars[candidate_vars %in% names(data)]

univariate_logistic <- function(var_name) {
  model_formula <- as.formula(paste("ali_numeric ~", var_name))
  fit <- glm(model_formula, data = data, family = binomial())

  coef_table <- summary(fit)$coefficients
  if (nrow(coef_table) < 2) {
    return(NULL)
  }

  estimate <- coef_table[2, "Estimate"]
  p_value <- coef_table[2, "Pr(>|z|)"]
  ci <- suppressMessages(confint(fit))[2, ]

  data.frame(
    Variable = var_name,
    Odds_Ratio = round(exp(estimate), 3),
    CI95 = paste0(round(exp(ci[1]), 3), "-", round(exp(ci[2]), 3)),
    P_Value = round(p_value, 4)
  )
}

univariate_results <- bind_rows(lapply(candidate_vars, univariate_logistic))
write.csv(univariate_results, "Table_univariate_logistic_PC_NPS.csv", row.names = FALSE)

# Multivariable logistic regression model based on the manuscript.
multivariable_vars <- c(
  "mg", "wbc", "plt", "bicarbonate", "calcium", "potassium", "phosphate",
  "copd", "hf", "chronickidneydisease", "pneumonia", "icuhistory", "icu"
)

multivariable_vars <- multivariable_vars[multivariable_vars %in% names(data)]

multi_formula <- as.formula(
  paste("ali_numeric ~", paste(multivariable_vars, collapse = " + "))
)

multi_fit <- glm(multi_formula, data = data, family = binomial())

multi_coef <- summary(multi_fit)$coefficients
multi_ci <- suppressMessages(confint(multi_fit))

multi_results <- data.frame(
  Variable = rownames(multi_coef),
  Odds_Ratio = round(exp(multi_coef[, "Estimate"]), 3),
  CI95 = paste0(round(exp(multi_ci[, 1]), 3), "-", round(exp(multi_ci[, 2]), 3)),
  P_Value = round(multi_coef[, "Pr(>|z|)"], 4),
  row.names = NULL
)

write.csv(multi_results, "Table_multivariable_logistic_PC_NPS.csv", row.names = FALSE)

# Variance inflation factor check for multicollinearity.
vif_values <- vif(multi_fit)
write.csv(as.data.frame(vif_values), "VIF_multivariable_model.csv")

# Restricted cubic spline analysis for magnesium.
dd <- datadist(data)
options(datadist = "dd")

rcs_fit <- lrm(ali_numeric ~ rcs(mg, 4), data = data, x = TRUE, y = TRUE)

anova_rcs <- anova(rcs_fit)
write.csv(as.data.frame(anova_rcs), "RCS_anova_magnesium_PC_NPS.csv")

# Predicted odds ratios across magnesium levels.
pred_mg <- Predict(rcs_fit, mg, fun = exp, ref.zero = TRUE)
write.csv(as.data.frame(pred_mg), "RCS_predicted_OR_magnesium_PC_NPS.csv", row.names = FALSE)

pdf("RCS_magnesium_PC_NPS.pdf", width = 7, height = 5)
plot(
  pred_mg,
  xlab = "Serum magnesium concentration (mg/dL)",
  ylab = "Odds ratio for PC-NPS",
  main = "Restricted cubic spline analysis of serum magnesium and PC-NPS"
)
abline(h = 1, lty = 2)
dev.off()
